# Supplementary material for: Development of a SNP-based assay for measuring genetic diversity in the Tasmanian devil insurance population
Source: BMC Genomics. 2015 Oct 14;16:791. doi: 10.1186/s12864-015-2020-4 (PMC4607143; doi:10.1186/s12864-015-2020-4)
Supplement: Additional file 2: Table S6. — Microsatellite genotypes for pedigree determination. (XLSX 13 kb) [file 12864_2015_2020_MOESM2_ESM.xlsx]

## Sheet: Breeding facility 1
SB number	Dam/Sire/Offspring	MHC101a	MHC101b	MHC102a	MHC102b	MHC105a	MHC105b	MHC106a	MHC106b	MHC107a	MHC107b	MHC108a	MHC108b	2La	2Lb	2ga	2gb	2va	2vb	2pa	2pb	3oa	3ob	6ea	6eb
Breeding group 3
1034	Dam	267	267	203	203	131	131	147	147	171	175	216	220	176	176	123	123	191	193	144	146	226	226	204	204
1281	Offspring	267	267	203	203	131	131	147	147	171	175	216	220	176	176	123	125	191	195	144	146	226	226	204	204
1282	Offspring	267	267	203	203	131	131	147	147	175	175	220	220	172	176	123	125	193	195	144	146	226	228	204	204
1283	Offspring	263	267	203	203	131	131	147	149	157	171	216	220	172	176	123	125	193	195	144	146	226	226	202	204
799	Sire	263	269	201	203	129	131	149	149	0	0	220	222	176	176	127	129	189	193	146	146	226	226	202	204
892	Sire	263	269	201	203	129	131	149	149	0	0	220	222	176	176	127	129	189	189	144	146	226	228	202	204
1039	Sire	263	267	203	203	131	131	147	149	157	175	220	220	172	176	125	127	189	195	144	146	226	228	202	204
1025	Sire	263	267	203	203	131	131	147	149	157	171	216	220	176	176	123	129	189	193	146	146	226	230	204	204
Breeding group 4
980	Dam	263	263	203	203	131	131	147	147	171	173	216	216	176	176	123	127	189	191	144	144	226	228	204	204
1284	Offspring	263	267	203	203	131	131	147	147	173	175	216	220	176	176	121	123	189	191	144	146	226	226	204	204
1287	Offspring	263	267	203	203	131	131	147	147	173	175	216	220	176	176	123	127	189	189	144	146	226	228	204	204
1285	Offspring	263	263	203	203	131	131	147	149	157	173	216	220	176	176	123	127	189	189	144	146	226	228	204	204
688	Sire	263	269	201	203	131	131	147	149	171	171	0	0	176	176	123	123	189	191	144	144	224	224	204	204
717	Sire	267	267	203	203	131	131	147	149	157	171	216	220	176	176	0	0	193	193	146	146	0	0	0	0
1044	Sire	263	267	203	203	131	131	149	149	157	157	220	222	176	176	0	0	191	193	146	146	0	0	0	0
1037	Sire	263	267	203	203	131	131	147	149	0	0	220	220	172	176	123	123	189	197	146	148	226	226	204	204
1068	Sire	267	267	203	203	131	131	147	149	157	171	216	222	176	176	123	127	191	193	144	146	226	228	202	204
Breeding group 6
1033	Dam	267	267	203	203	131	131	147	149	0	0	220	220	176	176	123	123	191	193	144	146	226	226	202	204
1295	Offspring	267	269	201	203	129	131	147	149	169	175	220	222	176	176	123	129	189	191	146	146	226	226	204	204
1297	Offspring	265	267	203	203	131	131	147	149	157	175	220	222	176	176	123	123	191	191	146	146	224	226	204	204
1298	Offspring	263	267	203	203	131	131	149	149	157	157	220	220	176	176	123	127	191	191	146	146	226	230	204	204
1296	Offspring	267	267	203	203	131	131	149	149	157	157	220	222	176	176	123	123	191	191	146	146	226	230	202	204
799	Sire	263	269	201	203	129	131	149	149	0	0	220	222	176	176	127	129	189	193	146	146	226	226	202	204
892	Sire	263	269	201	203	129	131	149	149	0	0	220	222	176	176	127	129	189	189	144	146	226	228	202	204
1039	Sire	263	267	203	203	131	131	147	149	157	175	220	220	172	176	125	127	189	195	144	146	226	228	202	204
1025	Sire	263	267	203	203	131	131	147	149	157	171	216	220	176	176	123	129	189	193	146	146	226	230	204	204
