# Supplementary material for: Development of a SNP-based assay for measuring genetic diversity in the Tasmanian devil insurance population
Source: BMC Genomics. 2015 Oct 14;16:791. doi: 10.1186/s12864-015-2020-4 (PMC4607143; doi:10.1186/s12864-015-2020-4)
Supplement: Additional file 3: Table S7. — SNP genotypes for pedigree determination. (XLSX 279 kb) [file 12864_2015_2020_MOESM3_ESM.xlsx]

## Sheet: Breeding facility 1
SB number	Dam/Sire/Offspring	Chr1_079.623230_Aa	Chr1_079.623230_Ab	Chr1_079.623596_Ca	Chr1_079.623596_Cb	Chr1_210:505431_Ga	Chr1_210:505431_Gb	Chr1_210:505749_Ca	Chr1_210:505749_Cb	Chr1_210:505871_Ga	Chr1_210:505871_Gb	Chr1_210.506399_Ta	Chr1_210.506399_Tb	Chr1_210.506405_Ga	Chr1_210.506405_Gb	Chr1_210.506477_Aa	Chr1_210.506477_Ab	Chr1_210.506759_Ta	Chr1_210.506759_Tb	Chr1_210.507289_Ca	Chr1_210.507289_Cb	Chr1_210.507488_Ta	Chr1_210.507488_Tb	Chr1_210:508357_Ta	Chr1_210:508357_Tb	Chr1_210.508358_Ga	Chr1_210.508358_Gb	Chr1_210.508460_Ta	Chr1_210.508460_Tb	Chr1_210.509409_Ca	Chr1_210.509409_Cb	Chr1_210.509694_Ta	Chr1_210.509694_Tb	Chr1_210.510102_Aa	Chr1_210.510102_Ab	Chr1_210.510358_Aa	Chr1_210.510358_Ab	Chr1_210.510384_Ta	Chr1_210.510384_Tb	Chr1_210.510694_Ga	Chr1_210.510694_Gb	Chr1_210.510709_Ta	Chr1_210.510709_Tb	Chr1_210.510754_Ta	Chr1_210.510754_Tb	Chr1_238.1670393_Ga	Chr1_238.1670393_Gb	Chr1_238.1671527_Ta	Chr1_238.1671527_Tb
Breeding group 1
645	Dam	A	T	0	0	T	T	T	T	0	0	C	C	A	A	G	G	C	C	A	A	A	A	C	C	A	A	C	C	T	T	G	G	0	0	0	0	0	0	0	0	C	C	G	G	0	0	0	0
1130	Offspring	A	A	C	C	0	0	0	0	0	0	0	0	0	0	0	0	0	0	0	0	0	0	0	0	0	0	0	0	0	0	0	0	0	0	0	0	0	0	0	0	0	0	0	0	0	0	0	0
1131	Offspring	A	A	C	C	0	0	0	0	0	0	0	0	0	0	0	0	0	0	0	0	0	0	0	0	0	0	0	0	0	0	0	0	0	0	0	0	0	0	0	0	0	0	0	0	0	0	0	0
713	Sire	A	A	C	C	0	0	0	0	0	0	0	0	0	0	0	0	0	0	0	0	0	0	0	0	0	0	0	0	0	0	0	0	0	0	0	0	0	0	0	0	0	0	0	0	0	0	0	0
712	Sire	A	A	C	C	0	0	0	0	0	0	0	0	0	0	0	0	0	0	0	0	0	0	0	0	0	0	0	0	0	0	0	0	0	0	0	0	0	0	0	0	0	0	0	0	0	0	0	0
Breeding group 2
709	Dam	T	T	0	0	0	0	0	0	0	0	0	0	0	0	0	0	0	0	0	0	0	0	0	0	0	0	0	0	0	0	0	0	0	0	0	0	0	0	0	0	0	0	0	0	0	0	0	0
1150	Offspring	T	T	C	A	0	0	0	0	0	0	0	0	0	0	0	0	0	0	0	0	0	0	0	0	0	0	0	0	0	0	0	0	0	0	0	0	0	0	0	0	0	0	0	0	0	0	0	0
1148	Offspring	A	T	C	C	0	0	0	0	0	0	0	0	0	0	0	0	0	0	0	0	0	0	0	0	0	0	0	0	0	0	0	0	0	0	0	0	0	0	0	0	0	0	0	0	0	0	0	0
815	Sire	A	T	C	C	0	0	0	0	0	0	0	0	0	0	0	0	0	0	0	0	0	0	0	0	0	0	0	0	0	0	0	0	0	0	0	0	0	0	0	0	0	0	0	0	0	0	0	0
714	Sire	0	0	0	0	0	0	0	0	0	0	0	0	0	0	0	0	0	0	0	0	0	0	0	0	0	0	0	0	0	0	0	0	0	0	0	0	0	0	0	0	0	0	0	0	0	0	0	0
Breeding group 3
1034	Dam	A	A	C	C	0	0	0	0	0	0	0	0	0	0	0	0	0	0	0	0	0	0	0	0	0	0	0	0	0	0	0	0	0	0	0	0	0	0	0	0	0	0	0	0	0	0	0	0
1280	Offspring	A	T	C	A	0	0	0	0	0	0	0	0	0	0	0	0	0	0	0	0	0	0	0	0	0	0	0	0	0	0	0	0	0	0	0	0	0	0	0	0	0	0	0	0	0	0	0	0
1281	Offspring	A	T	C	A	0	0	0	0	0	0	0	0	0	0	0	0	0	0	0	0	0	0	0	0	0	0	0	0	0	0	0	0	0	0	0	0	0	0	0	0	0	0	0	0	0	0	0	0
1282	Offspring	A	A	C	C	0	0	0	0	0	0	0	0	0	0	0	0	0	0	0	0	0	0	0	0	0	0	0	0	0	0	0	0	0	0	0	0	0	0	0	0	0	0	0	0	0	0	0	0
1283	Offspring	0	0	0	0	0	0	0	0	0	0	0	0	0	0	0	0	0	0	0	0	0	0	0	0	0	0	0	0	0	0	0	0	0	0	0	0	0	0	0	0	0	0	0	0	0	0	0	0
799	Sire	0	0	0	0	T	T	T	T	G	G	C	C	A	A	G	G	C	C	A	A	A	A	C	C	A	A	C	C	T	T	G	G	A	A	A	A	T	T	G	G	C	C	G	G	G	G	T	A
892	Sire	0	0	0	0	T	T	T	T	G	G	C	C	A	A	G	G	C	C	A	A	A	A	C	C	A	A	C	C	T	T	G	G	A	A	A	A	T	T	G	G	C	C	G	G	0	0	0	0
1039	Sire	T	T	0	0	0	0	0	0	0	0	0	0	0	0	0	0	0	0	0	0	0	0	0	0	0	0	0	0	0	0	0	0	0	0	0	0	0	0	0	0	0	0	0	0	0	0	0	0
1025	Sire	0	0	C	C	0	0	0	0	0	0	0	0	0	0	0	0	0	0	0	0	0	0	0	0	0	0	0	0	0	0	0	0	0	0	0	0	0	0	0	0	0	0	0	0	0	0	0	0
Breeding group 4
980	Dam	T	T	C	A	0	0	0	0	0	0	0	0	0	0	0	0	0	0	0	0	0	0	0	0	0	0	0	0	0	0	0	0	0	0	0	0	0	0	0	0	0	0	0	0	0	0	0	0
1284	Offspring	A	T	C	C	0	0	0	0	0	0	0	0	0	0	0	0	0	0	0	0	0	0	0	0	0	0	0	0	0	0	0	0	0	0	0	0	0	0	0	0	0	0	0	0	0	0	0	0
1287	Offspring	A	T	C	A	0	0	0	0	0	0	0	0	0	0	0	0	0	0	0	0	0	0	0	0	0	0	0	0	0	0	0	0	0	0	0	0	0	0	0	0	0	0	0	0	0	0	0	0
1286	Offspring	A	A	C	C	0	0	0	0	0	0	0	0	0	0	0	0	0	0	0	0	0	0	0	0	0	0	0	0	0	0	0	0	0	0	0	0	0	0	0	0	0	0	0	0	0	0	0	0
1285	Offspring	A	T	C	A	0	0	0	0	0	0	0	0	0	0	0	0	0	0	0	0	0	0	0	0	0	0	0	0	0	0	0	0	0	0	0	0	0	0	0	0	0	0	0	0	0	0	0	0
688	Sire	A	A	0	0	G	T	C	T	G	A	T	C	G	A	A	G	T	C	C	A	T	A	T	C	G	A	T	C	C	T	T	G	A	T	A	G	0	0	G	A	T	C	T	G	0	0	A	A
717	Sire	T	T	C	A	0	0	0	0	0	0	0	0	0	0	0	0	0	0	0	0	0	0	0	0	0	0	0	0	0	0	0	0	0	0	0	0	0	0	0	0	0	0	0	0	0	0	0	0
1044	Sire	A	A	0	0	0	0	0	0	0	0	0	0	0	0	0	0	0	0	0	0	0	0	0	0	0	0	0	0	0	0	0	0	0	0	0	0	0	0	0	0	0	0	0	0	0	0	0	0
1037	Sire	A	A	C	C	0	0	0	0	0	0	0	0	0	0	0	0	0	0	0	0	0	0	0	0	0	0	0	0	0	0	0	0	0	0	0	0	0	0	0	0	0	0	0	0	0	0	0	0
1068	Sire	A	A	0	0	T	T	T	T	0	0	C	C	A	A	G	G	C	C	A	A	A	A	C	C	A	A	C	C	T	T	G	G	0	0	0	0	0	0	0	0	C	C	G	G	0	0	A	A
Breeding group 5
696	Dam	T	T	A	A	0	0	0	0	0	0	0	0	0	0	0	0	0	0	0	0	0	0	0	0	0	0	0	0	0	0	0	0	0	0	0	0	0	0	0	0	0	0	0	0	0	0	0	0
709	Dam	T	T	0	0	0	0	0	0	0	0	0	0	0	0	0	0	0	0	0	0	0	0	0	0	0	0	0	0	0	0	0	0	0	0	0	0	0	0	0	0	0	0	0	0	0	0	0	0
715	Dam	0	0	0	0	0	0	0	0	0	0	0	0	0	0	0	0	0	0	0	0	0	0	0	0	0	0	0	0	0	0	0	0	0	0	0	0	0	0	0	0	0	0	0	0	0	0	0	0
870	Dam	A	A	C	C	G	T	C	T	G	A	T	C	G	A	A	G	T	C	C	A	T	A	T	C	G	A	T	C	C	T	T	G	A	T	A	G	0	0	G	A	T	C	T	G	0	0	A	A
1288	Offspring	A	A	C	C	0	0	0	0	0	0	0	0	0	0	0	0	0	0	0	0	0	0	0	0	0	0	0	0	0	0	0	0	0	0	0	0	0	0	0	0	0	0	0	0	0	0	0	0
1289	Offspring	A	T	C	A	0	0	0	0	0	0	0	0	0	0	0	0	0	0	0	0	0	0	0	0	0	0	0	0	0	0	0	0	0	0	0	0	0	0	0	0	0	0	0	0	0	0	0	0
1291	Offspring	A	T	C	A	0	0	0	0	0	0	0	0	0	0	0	0	0	0	0	0	0	0	0	0	0	0	0	0	0	0	0	0	0	0	0	0	0	0	0	0	0	0	0	0	0	0	0	0
1292	Offspring	A	A	C	C	0	0	0	0	0	0	0	0	0	0	0	0	0	0	0	0	0	0	0	0	0	0	0	0	0	0	0	0	0	0	0	0	0	0	0	0	0	0	0	0	0	0	0	0
1293	Offspring	A	A	0	0	0	0	0	0	0	0	0	0	0	0	0	0	0	0	0	0	0	0	0	0	0	0	0	0	0	0	0	0	0	0	0	0	0	0	0	0	0	0	0	0	0	0	0	0
1294	Offspring	A	A	C	C	0	0	0	0	0	0	0	0	0	0	0	0	0	0	0	0	0	0	0	0	0	0	0	0	0	0	0	0	0	0	0	0	0	0	0	0	0	0	0	0	0	0	0	0
1290	Offspring	A	A	C	C	0	0	0	0	0	0	0	0	0	0	0	0	0	0	0	0	0	0	0	0	0	0	0	0	0	0	0	0	0	0	0	0	0	0	0	0	0	0	0	0	0	0	0	0
690	Sire	0	0	0	0	T	T	T	T	0	0	C	C	A	A	G	G	C	C	A	A	A	A	C	C	A	A	C	C	T	T	G	G	0	0	0	0	0	0	0	0	C	C	G	G	0	0	T	A
713	Sire	A	A	C	C	0	0	0	0	0	0	0	0	0	0	0	0	0	0	0	0	0	0	0	0	0	0	0	0	0	0	0	0	0	0	0	0	0	0	0	0	0	0	0	0	0	0	0	0
960	Sire	A	A	C	C	0	0	0	0	0	0	0	0	0	0	0	0	0	0	0	0	0	0	0	0	0	0	0	0	0	0	0	0	0	0	0	0	0	0	0	0	0	0	0	0	0	0	0	0
1093	Sire	0	0	0	0	G	T	C	T	G	A	T	C	G	A	A	G	T	C	C	A	T	A	T	C	G	A	T	C	C	T	T	G	A	T	A	G	T	T	G	A	T	C	T	G	G	G	T	A
Breeding group 6
1033	Dam	0	0	0	0	T	T	T	T	G	G	C	C	A	A	G	G	C	C	A	A	A	A	C	C	A	A	C	C	T	T	G	G	A	A	A	A	T	T	G	G	C	C	G	G	0	0	T	T
1295	Offspring	0	0	0	0	T	T	T	T	0	0	C	C	A	A	G	G	C	C	A	A	A	A	C	C	A	A	C	C	T	T	G	G	0	0	0	0	0	0	0	0	C	C	G	G	0	0	0	0
1297	Offspring	0	0	0	0	0	0	0	0	0	0	0	0	0	0	0	0	0	0	0	0	0	0	0	0	0	0	0	0	0	0	0	0	0	0	0	0	0	0	0	0	0	0	0	0	0	0	0	0
1298	Offspring	0	0	0	0	0	0	0	0	0	0	0	0	0	0	0	0	0	0	0	0	0	0	0	0	0	0	0	0	0	0	0	0	0	0	0	0	0	0	0	0	0	0	0	0	0	0	0	0
1296	Offspring	0	0	0	0	0	0	0	0	0	0	0	0	0	0	0	0	0	0	0	0	0	0	0	0	0	0	0	0	0	0	0	0	0	0	0	0	0	0	0	0	0	0	0	0	0	0	0	0
799	Sire	0	0	0	0	T	T	T	T	G	G	C	C	A	A	G	G	C	C	A	A	A	A	C	C	A	A	C	C	T	T	G	G	A	A	A	A	T	T	G	G	C	C	G	G	G	G	T	A
892	Sire	0	0	0	0	T	T	T	T	G	G	C	C	A	A	G	G	C	C	A	A	A	A	C	C	A	A	C	C	T	T	G	G	A	A	A	A	T	T	G	G	C	C	G	G	0	0	0	0
1039	Sire	T	T	0	0	0	0	0	0	0	0	0	0	0	0	0	0	0	0	0	0	0	0	0	0	0	0	0	0	0	0	0	0	0	0	0	0	0	0	0	0	0	0	0	0	0	0	0	0
1025	Sire	0	0	C	C	0	0	0	0	0	0	0	0	0	0	0	0	0	0	0	0	0	0	0	0	0	0	0	0	0	0	0	0	0	0	0	0	0	0	0	0	0	0	0	0	0	0	0	0
[truncated: 480 more columns]

## Sheet: Breeding facility 2
SB number	Dam/Sire/Offspring	Chr1_0101:1083690_Ta	Chr1_0101:1083690_Tb	Chr1_0101.1087266_Ta	Chr1_0101.1087266_Tb	Chr1_0101.1088712_Ta	Chr1_0101.1088712_Tb	Chr1_0210:505431_Ga	Chr1_0210:505431_Gb	Chr1_0210:505749_Ca	Chr1_0210:505749_Cb	Chr1_0210:505871_Ga	Chr1_0210:505871_Gb	Chr1_0210.506399_Ta	Chr1_0210.506399_Tb	Chr1_0210.506405_Ga	Chr1_0210.506405_Gb	Chr1_0210.506477_Aa	Chr1_0210.506477_Ab	Chr1_0210.506759_Ta	Chr1_0210.506759_Tb	Chr1_0210.507289_Ca	Chr1_0210.507289_Cb	Chr1_0210.507488_Ta	Chr1_0210.507488_Tb	Chr1_0210:508357_Ta	Chr1_0210:508357_Tb	Chr1_0210.508358_Ga	Chr1_0210.508358_Gb	Chr1_0210.508460_Ta	Chr1_0210.508460_Tb	Chr1_0210.509409_Ca	Chr1_0210.509409_Cb	Chr1_0210.509694_Ta	Chr1_0210.509694_Tb	Chr1_0210.510102_Aa	Chr1_0210.510102_Ab	Chr1_0210.510358_Aa	Chr1_0210.510358_Ab	Chr1_0210.510384_Ta	Chr1_0210.510384_Tb	Chr1_0210.510694_Ga	Chr1_0210.510694_Gb	Chr1_0210.510709_Ta	Chr1_0210.510709_Tb	Chr1_0210.510754_Ta	Chr1_0210.510754_Tb	Chr1_0238.1670393_Ga	Chr1_0238.1670393_Gb
Breeding group 1
896	Dam	T	T	T	T	T	T	T	T	T	T	G	G	C	C	A	A	G	G	C	C	A	A	A	A	C	C	A	A	C	C	T	T	G	G	A	A	A	A	T	T	G	G	C	C	G	G	G	G
903	Dam	T	T	T	T	T	T	T	T	T	T	G	G	C	C	A	A	G	G	C	C	A	A	A	A	C	C	A	A	C	C	T	T	G	G	A	A	A	A	T	T	G	G	C	C	G	G	G	G
898	Dam	T	T	T	T	T	T	T	T	T	T	G	G	C	C	A	A	G	G	C	C	A	A	A	A	C	C	A	A	C	C	T	T	G	G	A	A	A	A	T	T	G	G	C	C	G	G	0	0
901	Dam	0	0	0	0	0	0	T	T	T	T	0	0	C	C	A	A	G	G	C	C	A	A	A	A	C	C	A	A	C	C	T	T	G	G	0	0	0	0	0	0	0	0	C	C	G	G	0	0
904	Dam	T	T	T	T	T	T	T	T	T	T	G	G	C	C	A	A	G	G	C	C	A	A	A	A	C	C	A	A	C	C	T	T	G	G	A	A	A	A	T	T	G	G	C	C	G	G	G	G
1211	Offspring	0	0	0	0	0	0	T	T	T	T	G	G	C	C	A	A	G	G	C	C	A	A	A	A	C	C	A	A	C	C	T	T	G	G	A	A	A	A	T	T	G	G	C	C	G	G	0	0
1259	Offspring	T	T	T	T	T	T	T	T	T	T	G	G	C	C	A	A	G	G	C	C	A	A	A	A	C	C	A	A	C	C	T	T	G	G	A	A	A	A	T	T	G	G	C	C	G	G	G	A
1228	Offspring	0	0	0	0	0	0	T	T	T	T	G	G	C	C	A	A	G	G	C	C	A	A	A	A	C	C	A	A	C	C	T	T	G	G	A	A	A	A	T	T	G	G	C	C	G	G	0	0
1229	Offspring	T	T	T	T	T	T	T	T	T	T	G	G	C	C	A	A	G	G	C	C	A	A	A	A	C	C	A	A	C	C	T	T	G	G	A	A	A	A	T	T	G	G	C	C	G	G	G	G
1230	Offspring	T	T	T	T	T	T	T	T	T	T	G	G	C	C	A	A	G	G	C	C	A	A	A	A	C	C	A	A	C	C	T	T	G	G	A	A	A	A	T	T	G	G	C	C	G	G	0	0
1231	Offspring	T	T	T	T	T	T	T	T	T	T	G	G	C	C	A	A	G	G	C	C	A	A	A	A	C	C	A	A	C	C	T	T	G	G	A	A	A	A	T	T	G	G	C	C	G	G	G	G
1373	Offspring	T	T	T	T	T	T	T	T	T	T	G	G	C	C	A	A	G	G	C	C	A	A	A	A	C	C	A	A	C	C	T	T	G	G	A	A	A	A	T	T	G	G	C	C	G	G	G	G
1422	Offspring	0	0	0	0	0	0	T	T	T	T	G	G	C	C	A	A	G	G	C	C	A	A	A	A	C	C	A	A	C	C	T	T	G	G	A	A	A	A	T	T	G	G	C	C	G	G	G	G
910	Sire	T	T	T	T	T	T	G	T	C	T	G	A	T	C	G	A	A	G	T	C	C	A	T	A	T	C	G	A	T	C	C	T	T	G	A	T	A	G	T	T	G	A	T	C	T	G	G	G
907	Sire	T	T	T	T	T	T	T	T	T	T	G	G	C	C	A	A	G	G	C	C	A	A	A	A	C	C	A	A	C	C	T	T	G	G	A	A	A	A	T	T	G	G	C	C	G	G	0	0
850	Sire	T	T	T	T	T	G	T	T	T	T	G	G	C	C	A	A	G	G	C	C	A	A	A	A	C	C	A	A	C	C	T	T	G	G	A	A	A	A	T	T	G	G	C	C	G	G	G	G
849	Sire	T	T	T	T	T	T	T	T	T	T	G	G	C	C	A	A	G	G	C	C	A	A	A	A	C	C	A	A	C	C	T	T	G	G	A	A	A	A	T	T	G	G	C	C	G	G	G	A
906	Sire	T	T	T	T	T	T	T	T	T	T	G	G	C	C	A	A	G	G	C	C	A	A	A	A	C	C	A	A	C	C	T	T	G	G	A	A	A	A	T	T	G	G	C	C	G	G	G	G
845	Sire	0	0	0	0	0	0	0	0	0	0	0	0	C	C	A	A	0	0	0	0	0	0	0	0	0	0	0	0	C	C	T	T	0	0	A	A	0	0	T	T	G	G	C	C	G	G	G	G
846	Sire	T	T	T	T	T	T	T	T	T	T	G	G	C	C	A	A	G	G	C	C	A	A	A	A	C	C	A	A	C	C	T	T	G	G	A	A	A	A	T	T	G	G	C	C	G	G	G	G
839	Sire	0	0	0	0	0	0	G	T	C	T	G	A	T	C	G	A	A	G	T	C	C	A	T	A	T	C	G	A	T	C	C	T	T	G	A	T	A	A	T	T	G	A	T	C	T	G	0	0
Breeding group 2
896	Dam	T	T	T	T	T	T	T	T	T	T	G	G	C	C	A	A	G	G	C	C	A	A	A	A	C	C	A	A	C	C	T	T	G	G	A	A	A	A	T	T	G	G	C	C	G	G	G	G
903	Dam	T	T	T	T	T	T	T	T	T	T	G	G	C	C	A	A	G	G	C	C	A	A	A	A	C	C	A	A	C	C	T	T	G	G	A	A	A	A	T	T	G	G	C	C	G	G	G	G
898	Dam	T	T	T	T	T	T	T	T	T	T	G	G	C	C	A	A	G	G	C	C	A	A	A	A	C	C	A	A	C	C	T	T	G	G	A	A	A	A	T	T	G	G	C	C	G	G	0	0
904	Dam	T	T	T	T	T	T	T	T	T	T	G	G	C	C	A	A	G	G	C	C	A	A	A	A	C	C	A	A	C	C	T	T	G	G	A	A	A	A	T	T	G	G	C	C	G	G	G	G
1484	Offspring	0	0	0	0	0	0	T	T	T	T	G	G	C	C	A	A	G	G	C	C	A	A	A	A	C	C	A	A	C	C	T	T	G	G	A	A	A	A	T	T	G	G	C	C	G	G	G	G
1478	Offspring	0	0	0	0	0	0	T	T	T	T	0	0	C	C	A	A	G	G	C	C	A	A	A	A	C	C	A	A	C	C	T	T	G	G	0	0	0	0	0	0	G	G	C	C	G	G	G	A
1490	Offspring	0	0	0	0	0	0	T	T	T	T	G	G	C	C	A	A	G	G	C	C	A	A	A	A	C	C	A	A	C	C	T	T	G	G	A	A	A	A	T	T	G	G	C	C	G	G	0	0
1491	Offspring	0	0	0	0	0	0	T	T	T	T	G	G	C	C	A	A	G	G	C	C	A	A	A	A	C	C	A	A	C	C	T	T	G	G	A	A	A	A	T	T	G	G	C	C	G	G	G	G
1415	Offspring	0	0	0	0	0	0	T	T	T	T	G	G	C	C	A	A	G	G	C	C	A	A	A	A	C	C	A	A	C	C	T	T	G	G	A	A	A	A	T	T	G	G	C	C	G	G	G	G
1417	Offspring	0	0	0	0	0	0	G	T	C	T	G	A	T	C	G	A	A	G	T	C	C	A	T	A	T	C	G	A	T	C	C	T	T	G	A	T	A	G	T	T	G	A	T	C	T	G	0	0
1414	Offspring	0	0	0	0	0	0	T	T	T	T	G	G	C	C	A	A	G	G	C	C	A	A	A	A	C	C	A	A	C	C	T	T	G	G	A	A	A	A	T	T	G	G	C	C	G	G	G	G
1416	Offspring	0	0	0	0	0	0	T	T	T	T	G	G	C	C	A	A	G	G	C	C	A	A	A	A	C	C	A	A	C	C	T	T	G	G	A	A	A	A	T	T	G	G	C	C	G	G	G	G
1488	Offspring	0	0	0	0	0	0	T	T	T	T	G	G	C	C	A	A	G	G	C	C	A	A	A	A	C	C	A	A	C	C	T	T	G	G	A	A	A	A	T	T	G	G	C	C	G	G	G	G
1489	Offspring	0	0	0	0	0	0	T	T	T	T	G	G	C	C	A	A	G	G	C	C	A	A	A	A	C	C	A	A	C	C	T	T	G	G	A	A	A	A	T	T	G	G	C	C	G	G	G	G
1485	Offspring	0	0	0	0	0	0	T	T	T	T	G	G	C	C	A	A	G	G	C	C	A	A	A	A	C	C	A	A	C	C	T	T	G	G	A	A	A	A	T	T	G	G	C	C	G	G	G	G
1486	Offspring	0	0	0	0	0	0	T	T	T	T	G	G	C	C	A	A	G	G	C	C	A	A	A	A	C	C	A	A	C	C	T	T	G	G	A	A	A	A	T	T	G	G	C	C	G	G	G	G
1487	Offspring	0	0	0	0	0	0	T	T	T	T	G	G	C	C	A	A	G	G	C	C	A	A	A	A	C	C	A	A	C	C	T	T	G	G	A	A	A	A	T	T	G	G	C	C	G	G	G	G
1065	Sire	0	0	0	0	0	0	T	T	T	T	G	G	C	C	A	A	G	G	C	C	A	A	A	A	C	C	A	A	C	C	T	T	G	G	A	A	A	A	T	T	G	G	C	C	G	G	G	G
1180	Sire	0	0	0	0	0	0	T	T	T	T	G	G	C	C	A	A	G	G	C	C	A	A	A	A	C	C	A	A	C	C	T	T	G	G	A	A	A	A	T	T	G	G	C	C	G	G	G	G
1259	Sire	T	T	T	T	T	T	T	T	T	T	G	G	C	C	A	A	G	G	C	C	A	A	A	A	C	C	A	A	C	C	T	T	G	G	A	A	A	A	T	T	G	G	C	C	G	G	G	A
1222	Sire	T	T	T	T	T	T	T	T	T	T	G	G	C	C	A	A	G	G	C	C	A	A	A	A	C	C	A	A	C	C	T	T	G	G	A	A	A	A	T	T	G	G	C	C	G	G	G	A
1221	Sire	0	0	0	0	0	0	T	T	T	T	G	G	C	C	A	A	G	G	C	C	A	A	A	A	C	C	A	A	C	C	T	T	G	G	A	A	A	A	T	T	G	G	C	C	G	G	0	0
946	Sire	T	T	T	T	T	G	T	T	T	T	G	G	C	C	A	A	G	G	C	C	A	A	A	A	C	C	A	A	C	C	T	T	G	G	A	A	A	A	T	T	G	G	C	C	G	G	G	G
947	Sire	T	T	T	T	T	T	T	T	T	T	G	G	C	C	A	A	G	G	C	C	A	A	A	A	C	C	A	A	C	C	T	T	G	G	A	A	A	A	T	T	G	G	C	C	G	G	0	0
949	Sire	0	0	0	0	0	0	G	T	C	T	G	A	T	C	G	A	A	G	T	C	C	A	T	A	T	C	G	A	T	C	C	T	T	G	A	T	A	G	0	0	G	A	T	C	T	G	0	0
[truncated: 336 more columns]

## Sheet: Breeding facility 3
SB number	Dam/Sire/Offspring	Chr1_0101:1083690_Ta	Chr1_0101:1083690_Tb	Chr1_0101.1087266_Ta	Chr1_0101.1087266_Tb	Chr1_0101.1088712_Ta	Chr1_0101.1088712_Tb	Chr1_0210:505431_Ga	Chr1_0210:505431_Gb	Chr1_0210:505749_Ca	Chr1_0210:505749_Cb	Chr1_0210:505871_Ga	Chr1_0210:505871_Gb	Chr1_0210.506399_Ta	Chr1_0210.506399_Tb	Chr1_0210.506405_Ga	Chr1_0210.506405_Gb	Chr1_0210.506477_Aa	Chr1_0210.506477_Ab	Chr1_0210.506759_Ta	Chr1_0210.506759_Tb	Chr1_0210.507289_Ca	Chr1_0210.507289_Cb	Chr1_0210.507488_Ta	Chr1_0210.507488_Tb	Chr1_0210:508357_Ta	Chr1_0210:508357_Tb	Chr1_0210.508358_Ga	Chr1_0210.508358_Gb	Chr1_0210.508460_Ta	Chr1_0210.508460_Tb	Chr1_0210.509409_Ca	Chr1_0210.509409_Cb	Chr1_0210.509694_Ta	Chr1_0210.509694_Tb	Chr1_0210.510102_Aa	Chr1_0210.510102_Ab	Chr1_0210.510358_Aa	Chr1_0210.510358_Ab	Chr1_0210.510384_Ta	Chr1_0210.510384_Tb	Chr1_0210.510694_Ga	Chr1_0210.510694_Gb	Chr1_0210.510709_Ta	Chr1_0210.510709_Tb	Chr1_0210.510754_Ta	Chr1_0210.510754_Tb	Chr1_0238.1670393_Ga	Chr1_0238.1670393_Gb
Breeding group 1
1179	Dam	T	T	T	T	T	T	T	T	T	T	G	G	C	C	A	A	G	G	C	C	A	A	A	A	C	C	A	A	C	C	T	T	G	G	A	A	A	A	T	T	G	G	C	C	G	G	0	0
1066	Dam	0	0	0	0	0	0	T	T	T	T	G	G	C	C	A	A	G	G	C	C	A	A	A	A	C	C	A	A	C	C	T	T	G	G	A	A	A	A	T	T	G	G	C	C	G	G	0	0
1064	Dam	0	0	0	0	0	0	T	T	T	T	G	G	C	C	A	A	G	G	C	C	A	A	A	A	C	C	A	A	C	C	T	T	G	G	A	A	A	A	T	T	G	G	C	C	G	G	G	G
1367	Offspring	0	0	0	0	0	0	T	T	T	T	G	G	C	C	A	A	G	G	C	C	A	A	A	A	C	C	A	A	C	C	T	T	G	G	A	A	A	A	T	T	G	G	C	C	G	G	G	G
1475	Offspring	0	0	0	0	0	0	T	T	T	T	G	G	C	C	A	A	G	G	C	C	A	A	A	A	C	C	A	A	C	C	T	T	G	G	A	A	A	A	T	T	G	G	C	C	G	G	G	G
1477	Offspring	0	0	0	0	0	0	T	T	T	T	G	G	C	C	A	A	G	G	C	C	A	A	A	A	C	C	A	A	C	C	T	T	G	G	A	A	A	A	T	T	G	G	C	C	G	G	0	0
1480	Offspring	0	0	0	0	0	0	T	T	T	T	G	G	C	C	A	A	G	G	C	C	A	A	A	A	C	C	A	A	C	C	T	T	G	G	A	A	A	A	T	T	G	G	C	C	G	G	0	0
1598	Offspring	0	0	0	0	0	0	T	T	T	T	G	G	C	C	A	A	G	G	C	C	A	A	A	A	C	C	A	A	C	C	T	T	G	G	A	A	A	A	T	T	G	G	C	C	G	G	G	G
850	Sire	T	T	T	T	T	G	T	T	T	T	G	G	C	C	A	A	G	G	C	C	A	A	A	A	C	C	A	A	C	C	T	T	G	G	A	A	A	A	T	T	G	G	C	C	G	G	G	G
849	Sire	T	T	T	T	T	T	T	T	T	T	G	G	C	C	A	A	G	G	C	C	A	A	A	A	C	C	A	A	C	C	T	T	G	G	A	A	A	A	T	T	G	G	C	C	G	G	G	A
839	Sire	0	0	0	0	0	0	G	T	C	T	G	A	T	C	G	A	A	G	T	C	C	A	T	A	T	C	G	A	T	C	C	T	T	G	A	T	A	A	T	T	G	A	T	C	T	G	0	0
845	Sire	0	0	0	0	0	0	0	0	0	0	0	0	C	C	A	A	0	0	0	0	0	0	0	0	0	0	0	0	C	C	T	T	0	0	A	A	0	0	T	T	G	G	C	C	G	G	G	G
846	Sire	T	T	T	T	T	T	T	T	T	T	G	G	C	C	A	A	G	G	C	C	A	A	A	A	C	C	A	A	C	C	T	T	G	G	A	A	A	A	T	T	G	G	C	C	G	G	G	G
[truncated: 336 more columns]

## Sheet: Breeding facility 4
SB number	Dam/Sire/Offspring	Chr1_0101:1083690_Ta	Chr1_0101:1083690_Tb	Chr1_0101.1087266_Ta	Chr1_0101.1087266_Tb	Chr1_0101.1088712_Ta	Chr1_0101.1088712_Tb	Chr1_0210:505431_Ga	Chr1_0210:505431_Gb	Chr1_0210:505749_Ca	Chr1_0210:505749_Cb	Chr1_0210:505871_Ga	Chr1_0210:505871_Gb	Chr1_0210.506399_Ta	Chr1_0210.506399_Tb	Chr1_0210.506405_Ga	Chr1_0210.506405_Gb	Chr1_0210.506477_Aa	Chr1_0210.506477_Ab	Chr1_0210.506759_Ta	Chr1_0210.506759_Tb	Chr1_0210.507289_Ca	Chr1_0210.507289_Cb	Chr1_0210.507488_Ta	Chr1_0210.507488_Tb	Chr1_0210:508357_Ta	Chr1_0210:508357_Tb	Chr1_0210.508358_Ga	Chr1_0210.508358_Gb	Chr1_0210.508460_Ta	Chr1_0210.508460_Tb	Chr1_0210.509409_Ca	Chr1_0210.509409_Cb	Chr1_0210.509694_Ta	Chr1_0210.509694_Tb	Chr1_0210.510102_Aa	Chr1_0210.510102_Ab	Chr1_0210.510358_Aa	Chr1_0210.510358_Ab	Chr1_0210.510384_Ta	Chr1_0210.510384_Tb	Chr1_0210.510694_Ga	Chr1_0210.510694_Gb	Chr1_0210.510709_Ta	Chr1_0210.510709_Tb	Chr1_0210.510754_Ta	Chr1_0210.510754_Tb	Chr1_0238.1670393_Ga	Chr1_0238.1670393_Gb
Breeding group 1
1049	Dam	0	0	0	0	0	0	G	T	C	T	G	A	T	C	G	A	A	G	T	C	C	A	T	A	T	C	G	A	T	C	C	T	T	G	A	T	A	G	0	0	G	A	T	C	T	G	0	0
1215	Dam	T	T	T	T	T	T	G	T	C	T	G	A	T	C	G	A	A	G	T	C	C	A	T	A	T	C	G	A	T	C	C	T	T	G	A	T	A	G	T	T	G	A	T	C	T	G	G	G
1494	Offspring	0	0	0	0	0	0	T	T	T	T	G	G	C	C	A	A	G	G	C	C	A	A	A	A	C	C	A	A	C	C	T	T	G	G	A	A	A	A	T	T	G	G	C	C	G	G	G	G
1493	Offspring	0	0	0	0	0	0	G	T	C	T	G	A	T	C	G	A	A	G	T	C	C	A	T	A	T	C	G	A	T	C	C	T	T	G	A	T	A	G	T	T	G	A	T	C	T	G	0	0
1495	Offspring	0	0	0	0	0	0	T	T	T	T	G	G	C	C	A	A	G	G	C	C	A	A	A	A	C	C	A	A	C	C	T	T	G	G	A	A	A	A	T	T	G	G	C	C	G	G	0	0
1496	Offspring	0	0	0	0	0	0	G	T	C	T	G	A	T	C	G	A	A	G	T	C	C	A	T	A	T	C	G	A	T	C	C	T	T	G	A	T	A	G	T	T	G	A	T	C	T	G	G	G
1498	Offspring	0	0	0	0	0	0	T	T	T	T	G	G	C	C	A	A	G	G	C	C	A	A	A	A	C	C	A	A	C	C	T	T	G	G	A	A	A	A	T	T	G	G	C	C	G	G	0	0
1558	Offspring	0	0	0	0	0	0	T	T	T	T	G	G	C	C	A	A	G	G	C	C	A	A	A	A	C	C	A	A	C	C	T	T	G	G	A	A	A	A	T	T	G	G	C	C	G	G	0	0
895	Sire	T	T	C	C	T	T	T	T	T	T	G	G	C	C	A	A	G	G	C	C	A	A	A	A	C	C	A	A	C	C	T	T	G	G	A	A	A	A	T	T	G	G	C	C	G	G	0	0
906	Sire	T	T	T	T	T	T	T	T	T	T	G	G	C	C	A	A	G	G	C	C	A	A	A	A	C	C	A	A	C	C	T	T	G	G	A	A	A	A	T	T	G	G	C	C	G	G	G	G
907	Sire	T	T	T	T	T	T	T	T	T	T	G	G	C	C	A	A	G	G	C	C	A	A	A	A	C	C	A	A	C	C	T	T	G	G	A	A	A	A	T	T	G	G	C	C	G	G	0	0
910	Sire	T	T	T	T	T	T	G	T	C	T	G	A	T	C	G	A	A	G	T	C	C	A	T	A	T	C	G	A	T	C	C	T	T	G	A	T	A	G	T	T	G	A	T	C	T	G	G	G
1210	Sire	0	0	0	0	0	0	T	T	T	T	G	G	C	C	A	A	G	G	C	C	A	A	A	A	C	C	A	A	C	C	T	T	G	G	A	A	A	A	T	T	G	G	C	C	G	G	G	G
1211	Sire	0	0	0	0	0	0	T	T	T	T	G	G	C	C	A	A	G	G	C	C	A	A	A	A	C	C	A	A	C	C	T	T	G	G	A	A	A	A	T	T	G	G	C	C	G	G	0	0
1228	Sire	0	0	0	0	0	0	T	T	T	T	G	G	C	C	A	A	G	G	C	C	A	A	A	A	C	C	A	A	C	C	T	T	G	G	A	A	A	A	T	T	G	G	C	C	G	G	0	0
1229	Sire	T	T	T	T	T	T	T	T	T	T	G	G	C	C	A	A	G	G	C	C	A	A	A	A	C	C	A	A	C	C	T	T	G	G	A	A	A	A	T	T	G	G	C	C	G	G	G	G
1230	Sire	T	T	T	T	T	T	T	T	T	T	G	G	C	C	A	A	G	G	C	C	A	A	A	A	C	C	A	A	C	C	T	T	G	G	A	A	A	A	T	T	G	G	C	C	G	G	0	0
1231	Sire	T	T	T	T	T	T	T	T	T	T	G	G	C	C	A	A	G	G	C	C	A	A	A	A	C	C	A	A	C	C	T	T	G	G	A	A	A	A	T	T	G	G	C	C	G	G	G	G
1233	Sire	T	T	T	T	T	T	T	T	T	T	G	G	C	C	A	A	G	G	C	C	A	A	A	A	C	C	A	A	C	C	T	T	G	G	A	A	A	A	T	T	G	G	C	C	G	G	G	G
1422	Sire	0	0	0	0	0	0	T	T	T	T	G	G	C	C	A	A	G	G	C	C	A	A	A	A	C	C	A	A	C	C	T	T	G	G	A	A	A	A	T	T	G	G	C	C	G	G	G	G
[truncated: 336 more columns]

## Sheet: Breeding facility 5
SB number	Dam/Sire/Offspring	Chr1_0101:1083690_Ta	Chr1_0101:1083690_Tb	Chr1_0101.1087266_Ta	Chr1_0101.1087266_Tb	Chr1_0101.1088712_Ta	Chr1_0101.1088712_Tb	Chr1_0210:505431_Ga	Chr1_0210:505431_Gb	Chr1_0210:505749_Ca	Chr1_0210:505749_Cb	Chr1_0210:505871_Ga	Chr1_0210:505871_Gb	Chr1_0210.506399_Ta	Chr1_0210.506399_Tb	Chr1_0210.506405_Ga	Chr1_0210.506405_Gb	Chr1_0210.506477_Aa	Chr1_0210.506477_Ab	Chr1_0210.506759_Ta	Chr1_0210.506759_Tb	Chr1_0210.507289_Ca	Chr1_0210.507289_Cb	Chr1_0210.507488_Ta	Chr1_0210.507488_Tb	Chr1_0210:508357_Ta	Chr1_0210:508357_Tb	Chr1_0210.508358_Ga	Chr1_0210.508358_Gb	Chr1_0210.508460_Ta	Chr1_0210.508460_Tb	Chr1_0210.509409_Ca	Chr1_0210.509409_Cb	Chr1_0210.509694_Ta	Chr1_0210.509694_Tb	Chr1_0210.510102_Aa	Chr1_0210.510102_Ab	Chr1_0210.510358_Aa	Chr1_0210.510358_Ab	Chr1_0210.510384_Ta	Chr1_0210.510384_Tb	Chr1_0210.510694_Ga	Chr1_0210.510694_Gb	Chr1_0210.510709_Ta	Chr1_0210.510709_Tb	Chr1_0210.510754_Ta	Chr1_0210.510754_Tb	Chr1_0238.1670393_Ga	Chr1_0238.1670393_Gb
Breeding group 1
982	Dam	0	0	0	0	0	0	T	T	0	0	G	G	C	C	A	A	G	G	C	C	A	A	A	A	0	0	0	0	C	C	T	T	G	G	A	A	A	A	T	T	G	G	C	C	0	0	0	0
1063	Dam	0	0	0	0	0	0	T	T	T	T	G	G	C	C	A	A	G	G	C	C	A	A	A	A	C	C	A	A	C	C	T	T	G	G	A	A	A	A	T	T	G	G	C	C	G	G	0	0
1153	Dam	T	T	T	T	T	T	G	T	C	T	G	A	T	C	G	A	A	G	T	C	C	A	T	A	T	T	G	G	T	C	C	T	T	G	A	T	A	G	G	G	G	A	T	C	T	G	0	0
1155	Dam	0	0	0	0	0	0	G	T	C	T	G	A	T	C	G	A	A	G	T	C	C	A	T	A	T	C	G	A	T	C	C	T	T	G	A	T	A	G	T	T	G	A	T	C	T	G	0	0
1218	Dam	T	T	T	T	T	T	T	T	T	T	G	G	C	C	A	A	G	G	C	C	A	A	A	A	C	C	A	A	C	C	T	T	G	G	A	A	A	A	T	T	G	G	C	C	G	G	G	G
1219	Dam	T	T	T	T	0	0	G	T	C	T	G	A	T	C	G	A	A	G	T	C	C	A	T	A	T	C	G	A	T	C	C	T	T	G	A	T	A	G	T	T	G	A	T	C	T	G	G	G
1224	Dam	T	T	T	T	T	T	T	T	T	T	G	G	C	C	A	A	G	G	C	C	A	A	A	A	C	C	A	A	C	C	T	T	G	G	A	A	A	A	T	T	G	G	C	C	G	G	G	G
1227	Dam	0	0	0	0	0	0	T	T	T	T	G	G	C	C	A	A	G	G	C	C	A	A	A	A	C	C	A	A	C	C	T	T	G	G	A	A	A	A	T	T	G	G	C	C	G	G	G	G
1481	Offspring	0	0	0	0	0	0	T	T	T	T	G	G	C	C	A	A	G	G	C	C	A	A	A	A	C	C	A	A	C	C	T	T	G	G	A	A	A	A	T	T	G	G	C	C	G	G	0	0
1504	Offspring	0	0	0	0	0	0	G	T	C	T	G	A	T	C	G	A	A	G	T	C	C	A	T	A	T	C	G	A	T	C	C	T	T	G	A	T	A	G	T	T	G	A	T	C	T	G	0	0
1565	Offspring	0	0	0	0	0	0	T	T	T	T	G	G	C	C	A	A	G	G	C	C	A	A	A	A	C	C	A	A	C	C	T	T	G	G	A	A	A	A	T	T	G	G	C	C	G	G	0	0
1566	Offspring	0	0	0	0	0	0	T	T	T	T	G	G	C	C	A	A	G	G	C	C	A	A	A	A	C	C	A	A	C	C	T	T	G	G	A	A	A	A	T	T	G	G	C	C	G	G	G	G
1567	Offspring	0	0	0	0	0	0	T	T	T	T	G	G	C	C	A	A	G	G	C	C	A	A	A	A	C	C	A	A	C	C	T	T	G	G	A	A	A	A	T	T	G	G	C	C	G	G	0	0
1568	Offspring	0	0	0	0	0	0	G	T	C	T	G	A	T	C	G	A	A	G	T	C	C	A	T	A	T	C	G	A	T	C	C	T	T	G	A	T	A	G	T	T	G	A	T	C	T	G	G	G
1569	Offspring	0	0	0	0	0	0	T	T	T	T	G	G	C	C	A	A	G	G	C	C	A	A	A	A	C	C	A	A	C	C	T	T	G	G	A	A	A	A	T	T	G	G	C	C	G	G	G	G
1570	Offspring	0	0	0	0	0	0	T	T	T	T	G	G	C	C	A	A	G	G	C	C	A	A	A	A	C	C	A	A	C	C	T	T	G	G	A	A	A	A	T	T	G	G	C	C	G	G	0	0
1571	Offspring	0	0	0	0	0	0	T	T	T	T	G	G	C	C	A	A	G	G	C	C	A	A	A	A	C	C	A	A	C	C	T	T	G	G	A	A	A	A	T	T	G	G	C	C	G	G	G	G
1572	Offspring	0	0	0	0	0	0	T	T	T	T	G	G	C	C	A	A	G	G	C	C	A	A	A	A	C	C	A	A	C	C	T	T	G	G	A	A	A	A	T	T	G	G	C	C	G	G	G	G
1573	Offspring	0	0	0	0	0	0	G	T	C	T	G	A	T	C	G	A	A	G	T	C	C	A	T	A	T	C	G	A	T	C	C	T	T	G	A	T	A	G	T	T	G	A	T	C	T	G	G	G
948	Sire	T	T	0	0	0	0	T	T	T	T	G	G	C	C	A	A	G	G	C	C	A	A	A	A	C	C	A	A	C	C	T	T	G	G	A	A	A	A	T	T	G	G	C	C	G	G	0	0
984	Sire	0	0	0	0	0	0	T	T	T	T	G	G	C	C	A	A	G	G	C	C	A	A	A	A	C	C	A	A	C	C	T	T	G	G	A	A	A	A	T	T	G	G	C	C	G	G	G	G
1030	Sire	0	0	0	0	0	0	T	T	T	T	G	G	C	C	A	A	G	G	C	C	A	A	A	A	C	C	A	A	C	C	T	T	G	G	A	A	A	A	T	T	G	G	C	C	G	G	G	G
1103	Sire	T	T	T	T	T	T	T	T	T	T	G	G	C	C	A	A	G	G	C	C	A	A	A	A	C	C	A	A	C	C	T	T	G	G	A	A	A	A	T	T	G	G	C	C	G	G	G	G
1220	Sire	T	T	T	T	G	G	T	T	T	T	G	G	C	C	A	A	G	G	C	C	A	A	A	A	C	C	A	A	C	C	T	T	G	G	A	A	A	A	T	T	G	G	C	C	G	G	G	G
1232	Sire	0	0	0	0	0	0	T	T	T	T	G	G	C	C	A	A	G	G	C	C	A	A	A	A	C	C	A	A	C	C	T	T	G	G	A	A	A	A	T	T	G	G	C	C	G	G	G	G
[truncated: 336 more columns]
